# Supplementary material for: Firefighters’ Occupational Exposure in Preparation for Wildfire Season: Addressing Biological Impact
Source: Toxics. 2024 Mar 5;12(3):201. doi: 10.3390/toxics12030201 (PMC10974005; doi:10.3390/toxics12030201)
Supplement: Supplementary file 1 [file toxics-12-00201-s001.zip]

Archive with 1 entries (1 files):
- toxics-2884264-supplementary.pdf
